# Supplementary material for: Recalibrating the Non-Communicable Diseases risk prediction tools for the rural population of Western India
Source: BMC Public Health. 2022 Feb 22;22:376. doi: 10.1186/s12889-022-12783-z (PMC8862298; doi:10.1186/s12889-022-12783-z)
Supplement: Supplementary file 1 — Additional file 1: Table 1. Sociodemographic characteristics of the study population (n=942). [file 12889_2022_12783_MOESM1_ESM.xlsx]

## Sheet: Sheet1
	Supplementary Table 1: Sociodemographic characteristics of the study population (n=942)
	SOCIODEMOGRAPHIC CHARACTERISTICS
	S. No.	Variable	Category	n (%)
	1	Age (Mean: 52.3, SD: 13.5)	≤40	266 (28.2)
			41-50	205 (21.8)
			51-60	196 (20.8)
			>60	275 (29.2)
	2	Gender	Male	469 (49.8)
			Female	473 (50.2)
	RISK ASSESSMENT CATEGORY
	3	Family history	Both parents are diabetic	5 (0.5)
			One parent is diabetic	132 (14.0)
			No diabetes in parents	805 (85.5)
	4	Physical activity	Regular	629 (66.8)
			No/Minimal physical activity	313 (33.2)
	5	Smoking	Smoker	320 (34.0)
			Non Smoker	622 (66.0)
	6	Opium	Yes	106 (11.3)
			No	836 (88.7)
	ANTHROPOMETRIC INDICATORS
	10	Waist Circumference	Normal	430 (45.6)
			Abnormal	512 (54.3)
	11	Waist Hip Ratio	<0.85 (female) & <0.95 (male)	466 (49.5)
			≥0.85 (female) & ≥0.95 (male)	476 (50.5)
	12	Body Mass Index	<18.5	158 (16.8)
			18.5-22.9	330(35.0)
			23-24.9	123(13.1)
			≥25	331 (35.1)
